# Supplementary material for: An ELISA based on soluble egg antigens for the serodiagnosis of animal schistosomiasis turkestanica
Source: PLoS One. 2020 Jan 29;15(1):e0228184. doi: 10.1371/journal.pone.0228184 (PMC6988949; doi:10.1371/journal.pone.0228184)
Supplement: S1 Table — (XLSX) [file pone.0228184.s001.xlsx]

## Sheet: Sheet1
OD450
Sensitivity	Specificity	Cross-reactivity
4.68843	1.16842	1.38383
3.74685	0.879532	1.03768
2.84994	0.909941	1.09341
3.49943	1.00819	1.0055
2.17068	0.840936	1.0471
3.76518	0.930994	1.00471
5.65521	0.933333	0.952119
2.83391	0.837427	0.970173
4.69301	0.976608	1.06279
4.88087	0.981286	0.975667
7.14433	0.989474	1.05337
6.62657	1.24561	1.0157
2.40321	1.6117	1.05024
4.53494	1.14035	1.12088
2.70447	0.949708	0.991366
4.57961	0.849123	1.36421
5.07789	1.10058	1.11303
3.0126	1.42573	1.39717
3.55212	1.27602	1.13579
3.57617	1.00468	0.967818
2.36884	1.15205	0.983516
3.73081	1.47602	1.02041
5.42841	0.99883	1.30377
3.15235	0.825731	1.11303
4.26919	1.20351	1.00392
3.57503	1.2538	1.02355
5.811	1.09591	1.12794
6.72509	1.30059	1.4113
2.75601	0.939181	1.03768
4.6953	1.32632	1.10832
2.49026	0.981286	1.02041
3.6197	0.904094	1.07221
4.88316	1.08187	1.02041
3.37973	1.09591	0.965463
3.20103	1.05146	0.987441
3.5378	1.29357	1.07221
2.26976	1.72164	0.99686
3.748	1.01754	1.05808
5.54181	1.41637	1.02983
2.99313	1.33684	1.03454
4.4811	1.2	1.12873
4.22795	1.39415	0.985871
6.47766	0.822222	1.36264
6.67583	0.996491	1.12716
2.57961	0.925146	1.37991
4.61512	1.37544	1.146
2.59736	0.880702	0.92621
4.09966	1.00819	0.959184
	0.835088	0.99843
	0.97767	1.25903
	1.13495	1.12245
	1.8233	1.00157
	0.791262	1.04082
	0.827184	1.12402
	0.726214
	0.782524
	0.662136
	0.824272
	0.541748
	0.763107
	1.06796
	1.3301
	0.999029
	0.758252
	0.730097
	0.907767
	1.19029
	1.19223
	0.930097
	1.02524
	0.896116
	0.747573
	0.942718
	0.81068
	0.703883
	0.719418
	1.20777
	0.866019
	0.67767
	0.676699
	0.833981
	1.05437
	0.61165
	0.60388
	0.956311
	0.81068
	0.81165
	0.75534
	1.35048
	0.884466
	0.629126
	0.685437
	0.809709
	1.00097
	1
	0.68932
	0.784466
	0.675728
	0.89283
	1.09827
